# Supplementary material for: Impact of prognostic nutritional index on long-term outcomes in patients with breast cancer
Source: World J Surg Oncol. 2016 Jun 27;14:170. doi: 10.1186/s12957-016-0920-7 (PMC4924248; doi:10.1186/s12957-016-0920-7)
Supplement: Additional file 1: — The raw data of this study. [file 12957_2016_920_MOESM1_ESM.xls]

## Sheet: Sheet2
NO	age	histology	tumor size	stage	number of lymph node metastasis	ER	PR	HER2	CEA	CA15-3_23	PNI	DFS	DFS censor	OS	OS censor
1	66	ductal	≦2cm	0/I	0	positive	positive	negative	<5	<23	47.5	94.9667	1	94.9667	1
2	60	ductal	≦2cm	0/I	0	positive	positive	negative	<5	<23	50.85	94.8	1	94.8	1
3	66	ductal	≦2cm	0/I	0	positive	positive	negative	<5	<23	56.05	94.0667	1	94.0667	1
4	38	ductal	≦2cm	0/I	0	positive	positive	negative	<5	<23	55.55	12.3333	0	93.6	1
5	48	ductal	2-5cm	0/I	0	positive	positive	negative	<5	<23	53.2	93.9	1	93.9	1
6	70	ductal	2-5cm	II	1-3	positive	negative	negative	≧5	≧23	56.55	93.9	1	93.9	1
7	54	ductal	2-5cm	II	0	positive	positive	negative	<5	<23	61.8	93.6667	1	93.6667	1
8	80	ductal	2-5cm	III	>3	positive	negative	negative	≧5	<23	44.55	69.3667	0	93.3667	0
9	66	ductal	≦2cm	0/I	0	negative	negative	negative	<5	<23	52.25	15.9	0	25.8	0
10	83	special	≦2cm	0/I	0	positive	positive	negative	<5	<23	43.25	92.8667	1	92.8667	1
11	61	ductal	≦2cm	0/I	0	positive	positive	negative	<5	<23	61.9	92.8667	1	92.8667	1
12	78	ductal	>5cm	III	>3	positive	positive	negative	≧5	<23	44.65	6.13333	0	64.2	0
13	51	ductal	≦2cm	0/I	0	positive	positive	negative	<5	<23	48.95	91.8	1	91.8	1
14	72	ductal	≦2cm	0/I	0	negative	negative	negative	≧5	<23	46.8	91.7333	1	91.7333	1
15	68	ductal	2-5cm	II	0	positive	positive	negative	<5	<23	45.95	4.8		4.83333	0
16	48	ductal	≦2cm	0/I	0	positive	positive	negative	<5	<23	55.9	88.5667	1	88.5667	1
17	73	special	≦2cm	0/I	0	positive	positive	negative	≧5	<23	51.55	88.1333	1	88.1333	1
18	74	loblar	2-5cm	II	1-3	positive	positive	negative	≧5	≧23	48.7	87.4	1	87.4333	0
19	77	ductal	≦2cm	0/I	0	positive	positive	negative	<5	<23	50.85	86.7	1	86.7	1
20	47	ductal	2-5cm	II	1-3	positive	positive	positive	≧5	<23	56.8	86.2333	1	86.2333	1
21	65	ductal	2-5cm	II	0	positive	positive	negative	<5	<23	55	85.1667	1	85.1667	1
22	49	ductal	2-5cm	II	0	negative	negative	negative	<5	<23	47.5	84.8667	1	84.8667	1
23	73	ductal	≦2cm	0/I	0	positive	positive	negative	<5	<23	51.15	82.2	1	82.2	1
24	52	loblar	>5cm	II	0	positive	positive	negative	<5	<23	51.75	4.13333	1	4.13333	1
25	77	ductal	≦2cm	0/I	0	negative	negative	negative	≧5	<23	57.7	79.3	1	79.3	1
26	39	ductal	≦2cm	0/I	0	positive	positive	negative	<5	<23	51.4	78.9	1	78.9	1
27	69	ductal	≦2cm	0/I	0	positive	positive	negative	<5	<23	52.65	78.6	1	78.6	1
28	57	loblar	2-5cm	III	>3	positive	positive	negative	<5	<23	53.7	78.4333	1	78.4333	1
29	53	ductal	≦2cm	0/I	0	positive	positive	negative	<5	<23	52.65	78.3667	1	78.3667	1
30	60	ductal	2-5cm	II	0	positive	positive	negative	<5	<23	48.6	77.7667	1	77.7667	1
31	60	ductal	≦2cm	0/I	0	positive	positive	negative	<5	<23	51.35	77.3	1	77.3	1
32	36	ductal	2-5cm	II	0	positive	positive	negative	<5	<23	55.45	47.9	1	47.9	1
33	50	ductal	≦2cm	0/I	0	positive	positive	negative	<5	<23	47.75	76.1667	1	76.1667	1
34	78	ductal	≦2cm	0/I	0	positive	negative	negative	<5	<23	47.9	75.0333	1	75.0333	1
35	75	ductal	≦2cm	0/I	0	positive	positive	negative	<5	<23	58.1	74.7333	1	74.7333	1
36	58	ductal	≦2cm	0/I	0	positive	positive	negative	<5	<23	60.9	73.8667	1	73.8667	1
37	88	ductal	2-5cm	II	0	negative	positive	positive	≧5	<23	51.3	10.1333	0	37.3333	1
38	63	ductal	≦2cm	0/I	0	positive	positive	negative	≧5	<23	57.5	73.3333	1	73.3333	1
39	50	ductal	≦2cm	0/I	0	negative	negative	negative	≧5	<23	57.45	72.2	1	72.2	1
40	51	ductal	≦2cm	0/I	0	positive	positive	negative	<5	<23	47.5	71.8	1	71.8	1
41	62	ductal	2-5cm	II	1-3	positive	positive	negative	≧5	<23	54.95	71.7333	1	71.7333	1
42	67	ductal	≦2cm	0/I	0	positive	positive	negative	<5	<23	55.15	70.9	1	70.9	1
43	45	ductal	≦2cm	0/I	0	positive	positive	negative	<5	<23	50.6	70.8333	1	70.8333	1
44	73	ductal	≦2cm	0/I	1-3	positive	positive	negative	<5	<23	44.495	69.3333	0	70.6	1
45	80	ductal	2-5cm	II	0	positive	positive	negative	≧5	<23	51.6	20.1	1	20.1	1
46	60	ductal	≦2cm	0/I	0	positive	positive	negative	<5	<23	52.5	69.9	1	69.9	1
47	76	ductal	2-5cm	II	0	negative	negative	positive	<5	<23	49.5	31.8333	1	31.8333	1
48	55	ductal	2-5cm	II	0	positive	positive	positive	<5	<23	49.2	68.7667	1	68.7667	1
49	61	ductal	≦2cm	0/I	1-3	positive	positive	negative	<5	≧23	51.35	68.7	1	68.7	1
50	67	ductal	2-5cm	III	0	negative	negative	negative	<5	<23	52.35	9.73333	0	13.7333	0
51	82	ductal	2-5cm	II	0	positive	positive	positive	<5	<23	45.2	28.5333	1	28.5333	1
52	73	ductal	2-5cm	II	1-3	positive	positive	negative	<5	<23	46.5	67.4	1	67.4	1
53	54	ductal	≦2cm	0/I	0	positive	positive	positive	<5	<23	53.7	66.4667	1	66.4667	1
54	65	ductal	≦2cm	0/I	0	positive	positive	negative	<5	<23	52.15	65.9667	1	65.9667	1
55	88	ductal	≦2cm	0/I	0	positive	negative	negative	≧5	≧23	41.85	65.2667	1	65.2667	1
56	55	ductal	≦2cm	0/I	0	positive	positive	negative	<5	<23	51.85	63.9667	1	63.9667	1
57	33	ductal	≦2cm	0/I	0	negative	negative	negative	<5	<23	60.55	63.6667	1	63.6667	1
58	51	ductal	2-5cm	II	0	negative	negative	positive	<5	<23	60.05	61.9	1	61.9	1
59	32	ductal	2-5cm	II	1-3	negative	negative	negative	<5	<23	55.2	61.6667	1	61.6667	1
60	81	ductal	≦2cm	0/I	0	positive	positive	negative	≧5	<23	45.65	13.6667	1	13.6667	1
61	89	ductal	2-5cm	III	>3	positive	positive	negative	<5	<23	45.95	1.2	1	1.2	1
62	71	loblar	2-5cm	II	1-3	positive	positive	negative	≧5	<23	47.25	60.0667	1	60.0667	1
63	62	ductal	≦2cm	0/I	0	negative	negative	negative	<5	<23	58.65	59.7667	1	59.7667	1
64	46	ductal	≦2cm	0/I	0	positive	positive	negative	<5	<23	47.25	114.7	1	114.7	1
65	69	ductal	≦2cm	0/I	0	positive	positive	negative	<5	<23	48.05	118.667	1	118.667	1
66	46	ductal	2-5cm	II	1-3	positive	negative	positive	<5	<23	51.7	69.2333	0	118.5	1
67	57	ductal	2-5cm	III	>3	positive	positive	negative	≧5	<23	54.9	10.7	1	10.7	1
68	52	ductal	2-5cm	II	0	negative	negative	positive	≧5	<23	46.3	117.767	1	117.767	1
69	58	ductal	≦2cm	0/I	0	negative	negative	positive	≧5	<23	55.85	117.767	1	117.767	1
70	58	ductal	≦2cm	0/I	1-3	negative	negative	negative	<5	<23	52.4	13.8333	1	13.8333	1
71	49	ductal	2-5cm	II	1-3	positive	negative	negative	<5	<23	48.7	101.833	0	109.167	1
72	58	ductal	>5cm	II	0	negative	negative	positive	≧5	<23	55.4	112.2	1	112.2	1
73	40	ductal	2-5cm	II	>3	positive	positive	negative	≧5	<23	48.05	45.7	0	62.6667	0
74	65	ductal	≦2cm	0/I	0	positive	positive	negative	<5	<23	51.15	111.333	1	111.333	1
75	44	ductal	≦2cm	II	1-3	positive	positive	negative	<5	<23	51.95	110.833	1	110.833	1
76	87	special	≦2cm	0/I	0	negative	negative	negative	<5	<23	59.25	13.0667	1	13.0667	1
77	60	ductal	≦2cm	0/I	0	positive	positive	negative	<5	<23	59.7	109.067	1	109.067	1
78	68	ductal	≦2cm	0/I	0	positive	positive	negative	<5	<23	51.8	108.133	1	108.133	1
79	69	ductal	2-5cm	II	0	positive	negative	positive	<5	<23	47.55	103.733	1	103.733	1
80	47	ductal	≦2cm	0/I	0	positive	positive	negative	<5	<23	48.6	103.433	1	103.433	1
81	27	ductal	≦2cm	0/I	0	positive	negative	positive	≧5	<23	51.9	103.267	1	103.267	1
82	45	ductal	≦2cm	0/I	1-3	positive	positive	negative	<5	<23	46.8	100.9	1	100.9	1
83	62	ductal	≦2cm	0/I	0	positive	positive	negative	<5	<23	53.65	100.667	1	100.667	1
84	78	ductal	≦2cm	0/I	0	positive	positive	negative	<5	<23	44.15	62.4333	1	62.4333	1
85	69	ductal	≦2cm	0/I	0	positive	negative	positive	<5	<23	50.1	99.6	1	99.6	1
86	63	ductal	≦2cm	0/I	0	positive	negative	negative	≧5	≧23	58.8	99.3667	1	99.3667	1
87	34	ductal	≦2cm	0/I	0	positive	positive	negative	≧5	<23	61.85	71.8667	1	71.8667	1
88	81	ductal	2-5cm	II	0	positive	negative	negative	<5	<23	49.6	97.4667	1	97.4667	1
89	81	ductal	2-5cm	II	>3	positive	positive	negative	<5	<23	52.1	41.1667		41.1667	0
90	70	ductal	≦2cm	0/I	0	negative	negative	negative	<5	<23	49.25	97.3	1	97.3	1
91	76	ductal	≦2cm	0/I	0	positive	positive	negative	<5	<23	53.8	73.8	1	73.8	1
92	48	ductal	≦2cm	0/I	0	positive	positive	negative	<5	<23	51.55	96.2	1	96.2	1
93	47	ductal	≦2cm	0/I	0	positive	positive	negative	<5	<23	53.05	95.4	1	95.4	1
94	74	ductal	2-5cm	II	0	negative	negative	negative	<5	<23	55.15	95.7	1	95.7	1
95	57	ductal	≦2cm	II	>3	negative	negative	positive	<5	<23	49.2	59.1	1	59.1	1
96	62	special	≦2cm	0/I	0	positive	negative	negative	<5	<23	58.65	58.9333	1	58.9333	1
97	67	ductal	≦2cm	0/I	0	positive	negative	negative	<5	<23	50.25	58.8667	1	58.8667	1
98	59	ductal	2-5cm	III	>3	negative	negative	positive	<5	<23	49.55	58	1	58	1
99	59	ductal	≦2cm	0/I	0	positive	positive	negative	<5	<23	54.6	57.5667	1	57.5667	1
100	77	ductal	2-5cm	II	0	positive	positive	negative	≧5	<23	50.75	56.0667	1	56.0667	1
101	67	ductal	≦2cm	0/I	0	negative	negative	positive	<5	<23	57	55.9	1	55.9	1
102	57	ductal	≦2cm	0/I	0	negative	negative	negative	<5	<23	55.15	55.9	1	55.9	1
103	69	ductal	≦2cm	0/I	0	positive	positive	positive	<5	<23	52.3	55.6667	1	55.6667	1
104	70	ductal	≦2cm	0/I	0	positive	negative	negative	<5	<23	54.1	54.9667	1	54.9667	1
105	72	ductal	2-5cm	II	>3	positive	positive	negative	<5	<23	54.4	54.9	1	54.9	1
106	74	ductal	2-5cm	III	0	negative	negative	negative	≧5	<23	45.8	54.6667	1	54.6667	1
107	85	ductal	≦2cm	0/I	0	negative	negative	positive	<5	<23	48.25	53.7667	1	53.7667	1
108	88	ductal	2-5cm	II	0	positive	negative	negative	<5	<23	53.9	0.866667	1	0.866667	1
109	75	ductal	≦2cm	II	1-3	positive	positive	negative	<5	<23	61.5	53.3667	1	53.3667	1
110	42	ductal	≦2cm	0/I	0	negative	negative	negative	<5	<23	53.55	53.1333	1	53.1333	1
111	49	ductal	≦2cm	II	1-3	negative	negative	positive	<5	<23	51.05	53.0667	1	53.0667	1
112	87	ductal	≦2cm	III	>3	positive	negative	positive	<5	<23	46.75	6.8	0	21.3667	0
113	49	ductal	≦2cm	0/I	0	positive	positive	negative	<5	<23	50.9	51.7	1	51.7	1
114	55	loblar	≦2cm	0/I	0	positive	positive	negative	<5	<23	47.5	51.4667	1	51.4667	1
115	76	ductal	2-5cm	II	0	positive	positive	positive	<5	<23	54.25	41.1667	1	41.1667	1
116	90	ductal	≦2cm	0/I	0	positive	positive	positive	<5	<23	49.35	11.0667	0	41.4667	0
117	57	ductal	≦2cm	0/I	0	positive	positive	negative	<5	<23	52.9	50.1667	1	50.1667	1
118	42	ductal	≦2cm	0/I	0	positive	positive	negative	<5	<23	53.35	50.1	1	50.1	1
119	68	special	≦2cm	II	1-3	positive	negative	negative	≧5	<23	47.15	49.8667	1	49.8667	1
120	82	special	≦2cm	0/I	0	positive	negative	negative	<5	<23	51.2	49.4	1	49.4	1
121	52	ductal	≦2cm	II	1-3	negative	negative	negative	<5	<23	56.25	48.9667	1	48.9667	1
122	60	ductal	≦2cm	0/I	0	positive	negative	negative	≧5	<23	57.4	48.7333	1	48.7333	1
123	61	ductal	>5cm	0/I	0	positive	positive	negative	<5	<23	55.65	48.0333	1	48.0333	1
124	50	ductal	≦2cm	0/I	0	negative	negative	negative	<5	<23	52.2	47.5667	1	47.5667	1
125	61	ductal	≦2cm	0/I	0	negative	negative	negative	≧5	<23	42.75	57.9667	1	57.9667	1
126	30	ductal	≦2cm	0/I	0	positive	positive	negative	<5	<23	53.85	46.6667	1	46.6667	1
127	59	ductal	≦2cm	0/I	0	positive	positive	negative	<5	<23	55.55	46.2333	1	46.2333	1
128	60	ductal	≦2cm	0/I	0	positive	positive	negative	<5	<23	51.05	46	1	46	1
129	76	ductal	≦2cm	0/I	0	positive	positive	negative	<5	<23	57.5	45.5333	1	45.5333	1
130	70	ductal	≦2cm	0/I	0	positive	negative	negative	<5	<23	53.85			35.4	0
131	61	ductal	≦2cm	III	0	positive	positive	negative	<5	<23	52.15	43.5	1	43.5	1
132	68	ductal	≦2cm	0/I	0	positive	positive	negative	≧5	<23	59.65	42.9667	1	42.9667	1
133	81	ductal	2-5cm	III	1-3	positive	positive	negative	≧5	<23	54.4	27.4667	0	42.7333	1
134	90	ductal	≦2cm	0/I	0	positive	positive	negative	≧5	<23	42.8	42.5	1	42.5	1
135	64	ductal	2-5cm	III	1-3	positive	positive	negative	<5	<23	62.9	42.0667	1	42.0667	1
136	73	ductal	≦2cm	0/I	0	positive	positive	negative	<5	<23	52.6	41.8333	1	41.8333	1
137	83	ductal	2-5cm	III	0	negative	negative	positive	≧5	≧23	48.5	41.2	1	41.2	1
138	71	ductal	≦2cm	0/I	0	positive	negative	negative	<5	<23	55.05	40.2333	1	40.2333	1
139	75	ductal	≦2cm	0/I	0	positive	positive	negative	<5	<23	51.9	39.5333	1	39.5333	1
140	76	ductal	≦2cm	0/I	0	positive	positive	negative	<5	<23	52.8	39.1667	1	39.1667	1
141	65	ductal	≦2cm	0/I	0	negative	negative	negative	≧5	<23	52.15	38.7	1	38.7	1
142	66	ductal	≦2cm	II	>3	positive	positive	negative	<5	<23	55.5	38.4667	1	38.4667	1
143	78	ductal	≦2cm	0/I	0	positive	positive	negative	≧5	<23	64.35	38.4	1	38.4	1
144	80	ductal	≦2cm	II	0	positive	positive	negative	<5	<23	58.8	34.2333	1	34.2333	1
145	66	ductal	≦2cm	0/I	0	positive	negative	negative	<5	<23	51.45	37.9333	1	37.9333	1
146	76	ductal	≦2cm	0/I	0	positive	positive	negative	<5	<23	56.5	37.7667	1	37.7667	1
147	72	ductal	≦2cm	0/I	0	positive	positive	negative	<5	<23	49.2	34.3	1	34.3	1
148	52	ductal	≦2cm	II	1-3	positive	positive	negative	<5	<23	50.45	34.3	1	34.3	1
149	80	ductal	≦2cm	0/I	0	negative	negative	negative	≧5	<23	48.5	32.6	1	32.6	1
150	67	ductal	≦2cm	0/I	0	negative	negative	negative	<5	<23	53.3	32.3333	1	32.3333	1
151	42	ductal	≦2cm	0/I	0	positive	positive	negative	<5	<23	54.5	31.7667	1	31.7667	1
152	87	special	≦2cm	0/I	0	negative	negative	negative	<5	≧23	51.85	29.6333	1	29.6333	1
153	57	ductal	≦2cm	0/I	0	positive	positive	positive	≧5	<23	56.05	29.2333	1	29.2333	1
154	68	ductal	2-5cm	II	0	positive	positive	negative	<5	≧23	47.6	29	1	29	1
155	96	ductal	2-5cm	III	>3	negative	negative	positive	<5	<23	46.25	14.8	1	14.8	1
156	77	special	2-5cm	II	0	positive	positive	negative	<5	<23	49.85	25.5	1	25.5	1
157	64	ductal	2-5cm	II	0	positive	positive	positive	<5	<23	52.6	25.3333	1	25.3333	1
158	78	ductal	≦2cm	0/I	0	positive	positive	negative	<5	<23	46.9	24.9	1	24.9	1
159	91	ductal	≦2cm	II	0	positive	positive	negative	<5	<23	51.35	23.0667	1	23.0667	1
160	63	ductal	≦2cm	0/I	0	positive	positive	negative	<5	<23	54.45	22.7667	1	22.7667	1
161	52	ductal	≦2cm	0/I	0	positive	positive	negative	<5	<23	44.4	21.8667	1	21.8667	1
162	54	ductal	≦2cm	0/I	0	negative	negative	negative	<5	<23	54.15	21.4	1	21.4	1
163	74	special	≦2cm	0/I	0	positive	negative	positive	<5	<23	63.4	20.2667	1	20.2667	1
164	61	ductal	≦2cm	0/I	0	positive	positive	negative	<5	<23	51.55	19.7333	1	19.7333	1
165	66	ductal	≦2cm	0/I	0	positive	positive	negative	≧5	<23	50.65	18.3333	1	18.3333	1
166	57	ductal	≦2cm	0/I	0	positive	positive	negative	<5	<23	53.05	17.4333	1	17.4333	1
167	47	loblar	≦2cm	0/I	0	positive	positive	negative	<5	<23	56.55	16.5	1	16.5	1
168	50	ductal	≦2cm	0/I	0	positive	positive	positive	<5	<23	52.7	14.7	1	14.7	1
169	90	ductal	2-5cm	II	0	positive	positive	positive	<5	<23	33.3	13.3	1	13.3	1
170	68	loblar	2-5cm	III	>3	positive	positive	negative	≧5	≧23	52.75	2.63333		8.63333	0
171	72	ductal	≦2cm	0/I	0	positive	positive	negative	<5	<23	47.5	13.1	1	13.1	1
172	78	ductal	2-5cm	II	0	positive	positive	negative	≧5	<23	54.8	12.9333	1	12.9333	1
173	75	ductal	≦2cm	0/I	0	positive	positive	negative	<5	<23	53	12.8667	1	12.8667	1
174	82	loblar	2-5cm	II	0	positive	positive	negative	≧5	<23	40.75	12.4	1	12.4	1
175	70	ductal	≦2cm	0/I	0	positive	positive	negative	<5	<23	52.85	11.9333	1	11.9333	1
176	59	ductal	≦2cm	III	1-3	negative	negative	positive	≧5	<23	51	10.8	1	16.8	1
177	51	ductal	≦2cm	0/I	0	positive	positive	negative	<5	<23	48.9	10.8	1	10.8	1
178	75	ductal	≦2cm	0/I	0	positive	positive	negative	<5	<23	49.5	9.9	1	9.9	1
179	59	ductal	≦2cm	0/I	0	positive	positive	positive	<5	<23	49.05	10.5667	1	10.5667	1
180	67	ductal	≦2cm	0/I	0	positive	positive	negative	<5	<23	51.5	9.9	1	9.9	1
181	89	ductal	≦2cm	0/I	0	positive	positive	negative	≧5	<23	52	8.66667	1	8.66667	1
182	74	ductal	2-5cm	II	0	positive	negative	negative	<5	<23	49.6	8.5	1	8.5	1
183	81	ductal	≦2cm	0/I	0	positive	positive	negative	<5	<23	35.3	8.66667	1	8.66667	1
184	67	ductal	≦2cm	0/I	0	positive	positive	negative	≧5	<23	61.5	8	1	8	1
185	55	special	≦2cm	0/I	0	positive	positive	positive	≧5	<23	53.2	8.2	1	8.2	1
186	67	ductal	≦2cm	0/I	0	positive	positive	negative	<5	≧23	53.8	8.23333	1	8.23333	1
187	57	ductal	2-5cm	III	0	negative	negative	positive	<5	<23	49.9	7.83333	1	15.8333	1
188	66	ductal	2-5cm	II	0	negative	negative	negative	<5	<23	60.65	7.5	1	7.5	1
189	75	ductal	2-5cm	II	1-3	positive	positive	negative	<5	<23	51.85	6.66667	1	6.66667	1
190	71	ductal	≦2cm	0/I	0	positive	positive	negative	<5	<23	50.85	6.6	1	6.6	1
191	74	ductal	2-5cm	II	1-3	positive	positive	negative	<5	<23	52.95	6.6	1	6.6	1
192	57	special	≦2cm	0/I	0	positive	positive	negative	<5	<23	61.95	6.66667	1	6.66667	1
193	66	ductal	≦2cm	0/I	0	positive	positive	negative	<5	<23	53.3	6.16667	1	6.16667	1
194	74	ductal	≦2cm	0/I	0	positive	positive	negative	<5	<23	48.1	6.36667	1	6.36667	1
195	87	ductal	>5cm	III	1-3	positive	positive	negative	<5	≧23	51.2	5.93333	1	5.93333	1
196	81	special	2-5cm	II	0	positive	positive	negative	<5	<23	49.25	5.46667	1	5.46667	1
197	77	ductal	2-5cm	II	1-3	positive	positive	negative	<5	<23	54.05	5	1	5	1
198	77	ductal	≦2cm	0/I	0	positive	positive	negative	<5	≧23	40.6	4.53333	1	4.53333	1
199	66	ductal	≦2cm	0/I	0	negative	negative	positive	<5	<23	46.75	4.53333	1	4.53333	1
200	53	ductal	≦2cm	0/I	0	positive	positive	positive	<5	<23	51.1	3.4	1	3.4	1
201	65	ductal	≦2cm	0/I	0	negative	negative	negative	<5	<23	51.6	3.2	1	3.2	1
202	56	ductal	≦2cm	0/I	0	positive	positive	positive	≧5	<23	51.65	2.73333	1	2.73333	1
203	40	ductal	2-5cm	II	>3	negative	negative	positive	<5	<23	51.45	3.03333	1	3.03333	1
204	43	ductal	≦2cm	0/I	0	positive	positive	negative	<5	<23	56.5	2.96667	1	2.96667	1
205	89	ductal	2-5cm	0/I	0	positive	positive	negative	<5	<23	45	2.5	1	2.5	1
206	67	ductal	≦2cm	0/I	0	positive	positive	negative	≧5	<23	53.45	2.5	1	2.5	1
207	71	ductal	2-5cm	II	1-3	negative	negative	positive	<5	<23	50.3	2.26667	1	2.26667	1
208	52	ductal	≦2cm	0/I	0	positive	positive	negative	<5	<23	46.55	2.5	1	2.5	1
209	43	ductal	>5cm	III	>3	positive	positive	negative	≧5	≧23	51.4	2.1	1	2.1	1
210	57	ductal	≦2cm	0/I	0	positive	positive	negative	<5	<23	59.05	1.8	1	1.8	1
211	68	loblar	≦2cm	0/I	0	positive	positive	negative	<5	<23	44	1.4	1	1.4	1
212	54	ductal	2-5cm	II	1-3	positive	positive	negative	<5	<23	46.7	1.63333	1	1.63333	1
